# Supplementary material for: Incubation with tau aggregates increases hippocampal circuit excitability and enhances long-term depression in acute mouse hippocampal slices
Source: Front Neural Circuits. 2025 Sep 19;19:1596989. doi: 10.3389/fncir.2025.1596989 (PMC12493087; doi:10.3389/fncir.2025.1596989)
Supplement: Supplementary file 1 [file Table_1.XLSX]

## Sheet: Sheet1
			Results
			Figure 2
			membrane potential (mV)						Input resistance (mW)						firing rate (Hz)							Rheobase (pA)
			CA1		CA3				CA1		CA3				CA1		CA3					CA1		CA3
			control	tau	control	tau			control	tau	control	tau			control	tau	control	tau				control	tau	control	tau
		1	-67.2	-67.8	-73.5	-62.8			172.6	128.2	102.5	258.1			2	2.325	0.225	3.05				155.6	90	276.4	70.2
		2	-58.1	-64.1	-72.8	-53			152.7	116.4	120.3	241.2			3.3	2.7	0.95	12.45				36.1	112.2	144.8	102.8
		3	-61.1	-60.4	-69.3	-68.1			150	220.3	130.2	158.4			1	5.15	0.125	1.575				64.4	106.5	94.7	100.3
		4	-65.4	-58.4	-72.2	-62.6			135	104.5	85.5	265.8			2.5	1.775	0.45	3.725				72.6	98.3	128.2	148.5
		5	-70.5	-67.3	-71.4	-45.7			108.8	113.3	165.8	350.9			3.075	3.025	0.375	7.675				53.7	69.1	110	124.1
		6	-70.7	-60.6	-75.29	-59.4			129.6	130.8	165.7	315.5			2.9	6.85	1.325	4.975				104.9	118.2	90.1	95.5
		7	-63.2	-59.9	-66.5	-64.5			121.9	149.5	152.6	249.7			3.45	2.075	0.125	8.8				67.4	59.2	124.5	125.7
		8	-63	-62.1	-67.93	-72.3			131.2	173.6	115.1	80.4			1.075	2.8	0.05	0.45				99.7	57.9	117.3	142
		9	-62.2	-71.2	-70.5	-72.57			94.6	176.6	71.2	90.9			1.225	2.1	0.075	2.25				113.3	94.1	271.4	103.1
		10	-73.8	-76.4					204.5	118.4					5.8	2.275						67.5	97.5
		11	-70.1	-64.9					129.4	126.2					2.05	1.3						86.9	95.3
		12	-72.5	-62.9					114.3	151					0.3	1.775						158.1	104
		13	-73.7	-69.1					93.6	109.3					0.975	1.3						153.3	125.8
				-52.5						103.3						4							105.2
				-66						98.9						0.625							131.1
			Figure 3
			Input output (mV/ms)												paired pulse
			stim (uA)	Control	con-sem	44 nM	44-sem	133 nM	133-sem	444 nM	444-sem					con	con-sem	44 nM	44 nM-sem	133 nM	133 nM-sem	444 nM	444 nM-sem
			2	0	0	0	0	0	0	0	0				50	1.93024	0.0464	2.09929	0.06258	2.17383	0.10602	2.17826	0.10096
			5	0.00446	0.00251	0.00502	0.00502	0.014	0.00745	0.00146	0.00146				100	1.79031	0.03044	1.96032	0.0416	1.97654	0.06689	1.93503	0.04599
			10	0.05724	0.0164	0.04002	0.03766	0.07891	0.02489	0.03448	0.01107				200	1.44942	0.02666	1.57456	0.02345	1.6901	0.04082	1.7103	0.06643
			20	0.16104	0.02877	0.11486	0.06022	0.18119	0.04403	0.12538	0.01644				500	1.21726	0.01845	1.29532	0.02219	1.24172	0.02269	1.31299	0.04664
			30	0.25529	0.03689	0.21763	0.06042	0.25769	0.04834	0.22552	0.03891
			40	0.32051	0.04306	0.30179	0.05739	0.31569	0.04773	0.28722	0.04399
			50	0.37367	0.04772	0.36083	0.05912	0.373	0.05026	0.34018	0.04732
			60	0.42349	0.05459	0.41231	0.06208	0.40473	0.05263	0.39014	0.05381
			70	0.467	0.05829	0.46367	0.06529	0.44891	0.05829	0.42383	0.05213
			80	0.49863	0.05921	0.49865	0.0709	0.48328	0.06533	0.44446	0.05279
			figure 4
			short term potentation (%)						long term potentation (%)
											Tau
					Tau				control	44 nm	133nm	444 nm
			control	44 nm	133nm	444 nm			45.3393	43.5627	27.6152	14.5529
		1	23.0246	27.755	41.0069	27.4759			58.5701	15.3638	19.5853	21.8377
		2	35.6947	55.2954	68.8436	52.9884			66.0432	97.6088	1.95057	0
		3	52.2341	69.1199	55.7529	25.4201			36.2632	54.5361	63.1455	13.0585
		4	39.6904	59.2574	94.784	33.5573			46.7255	47.7803	2.92938	0
		5	134.492	76.616	15.0228	10.278			74.8406	16.0171	34.5754	0
		6	136.442	48.2572	69.6717	43.0385			55.4432	35.5	23.5985	3.81481
		7	48.8267		53.4863	53.355			39.2628		23.6	19.1423
		8	49.468			68.3469			90.4206			2.04349
		9	62.2358			52.8532			95.9478
		10	102.2			53.8803
			Figure 5 (control potentiation)								444nM Tau
		stimulus number	1	2	3	4			1	2	3	4
		1	170	178	206	201			164	192	205	212
		2	117	147	165	165			155	163	168	156
		3	199	254	289	298			169	180	162	162
		4	144	168	176	172			187	199	192	192
		5	183	245	258	367			147	156	183	149
		6	155	194	218	224			122	122	122	122
		7	186	192	203	201			154	164	163	163
		8	125	140	143	133			140	134	174	188
		9	224	279	309	315
		10	198	222	247	249
			Figure 6
			input output
			stim (ua)	con	sem	tau 133	sem	tau 444	sem					interval (ms)	con	sem	tau 133	sem	tau 444	sem
			5	0.00185	0.00104	0.00245	0.000979071	0.0065	0.0042					20	2.00288	0.16606	1.91607	0.21915	1.93386	0.36253
			10	0.01434	0.00401	0.00563	0.00281	0.00917	0.00303					50	1.92555	0.15228	1.83581	0.11154	1.56657	0.12082
			15	0.05949	0.0134	0.04624	0.00985	0.06291	0.01094					100	1.66405	0.09007	1.54801	0.07734	1.70659	0.05699
			20	0.08893	0.01597	0.10329	0.02548	0.12421	0.03346					200	1.38567	0.06131	1.25908	0.08789	1.48037	0.05447
			30	0.15701	0.02515	0.26937	0.07123	0.32492	0.04652					500	1.12617	0.04224	1.18582	0.03843	1.28623	0.05819
			40	0.2403	0.03169	0.41088	0.10402	0.44321	0.04968
			50	0.31542	0.03642	0.5615	0.13467	0.54983	0.04936
			60	0.38173	0.04116	0.72559	0.15809	0.63706	0.06848
			70	0.43055	0.04548	0.88895	0.193	0.76601	0.08372
			80	0.46752	0.05196	0.94036	0.1895	0.8194	0.08742
			90	0.51367	0.0556	1.03535	0.20646	0.88474	0.09683
			100	0.55774	0.06452	1.10737	0.2156	0.92042	0.11682
			Figure 7 Long term depression
			short term depression (%)							Long term, depression (%)
				Tau							Tau
			control	133	444					control	133	444
			90.1	33.4	59.6					32.11	33.4	59.6
			52.4	70.2	36.7					25.4	16.7	43.7
			80.9	84.4	53.3					34.6	58.8	51.6
			52.6	76.2	70.9					34.3	42.3	54.4
			72.2	76.8	74.5					37.5	60.5	52.4
			59.4	80.5	65.5					26.5	39.5	45.6
			68	83.3						30.8	62.1
			94.4	70.8						45	48.8
			72							31.6
			78							35.4
